# Supplementary material for: Predicting Influenza Antigenicity by Matrix Completion With Antigen and Antiserum Similarity
Source: Front Microbiol. 2018 Oct 23;9:2500. doi: 10.3389/fmicb.2018.02500 (PMC6206390; doi:10.3389/fmicb.2018.02500)
Supplement: Supplementary file 1 [file Data_Sheet_1.XLS]

## Sheet: Sheet1
Table S1. The 10-fold cross validation RMSE for 65 models to predict antigenic distances
Accession number	Description	RMSE
CROG050101	Substitution matrix computed from the Dirichlet Mixture Model	0.6363
KANM000101	Substitution matrix (OPTIMA) derived by maximizing discrimination between homologs and non-homologs	0.6352
MUET010101	Non-symmetric substitution matrix (SLIM) for detection of homologous transmembrane proteins	0.6363
MUET020102	Substitution matrix (VTML250) obtained by maximum likelihood estimation	0.6365
MUET020101	Substitution matrix (VTML160) obtained by maximum likelihood estimation	0.6368
NAOD960101	Substitution matrix derived from the single residue interchanges at spatially conserved regions of proteins	0.6366
NGPC000101	Substitution matrix (PHAT) built from hydrophobic and transmembrane regions of the Blocks database	0.6364
OGAK980101	Substitution matrix derived from structural alignments by maximizing entropy	0.6415
QUIB020101	STROMA score matrix for the alignment of known distant homologs	0.6383
RUSR970103	Substitution matrix based on structural alignments of analogous and remote homolous proteins	0.7016
RUSR970102	Substitution matrix based on structural alignments of remote homolous proteins	0.6409
RUSR970101	Substitution matrix based on structural alignments of analogous proteins	0.6375
PRLA000102	Homologous structure dereived matrix (HSDM) for alignment of distantly related sequences	0.6349
PRLA000101	Structure derived matrix (SDM) for alignment of distantly related sequences	0.6352
BLAJ010101	Matrix built from structural superposition data for identifying potential remote homologues	0.6364
VOGG950101		0.6363
KAPO950101		0.6380
MEHP950102		0.6471
WEIL970102	Difference matrix obtained by subtracting the BLOSUM62 from the WAC matrix	0.6474
WEIL970101	WAC matrix constructed from amino acid comparative profiles	0.6452
RIER950101	Hydrophobicity scoring matrix	0.6483
AZAE970102	The substitution matrix derived from spatially conserved motifs	0.6470
AZAE970101	The single residue substitution matrix from interchanges of spatially neighbouring residues	0.6467
TUDE900101	isomorphicity of replacements	0.6467
RISJ880101	Scoring matrix	0.6507
QU_C930103	The mutant distance based on spatial preference factor	0.6359
QU_C930102	Cross-correlation coefficients of preference factors side chain	0.6377
QU_C930101	Cross-correlation coefficients of preference factors main chain	0.6352
OVEJ920101	STR matrix from structure-based alignments	0.6359
NIEK910102	Structure-derived correlation matrix 2	0.6355
NIEK910101	Structure-derived correlation matrix 1	0.6361
MOHR870101	EMPAR matrix	0.6377
MIYT790101	Amino acid pair distance	0.6835
MIYS930101	Base-substitution-protein-stability matrix	0.6354
MCLA720101	Chemical similarity scores	0.6362
MCLA710101	The similarity of pairs of amino acids	0.6383
LUTR910109	Structure-based comparison table for beta strand class	0.6361
LUTR910108	Structure-based comparison table for alpha helix class	0.6360
LUTR910107	Structure-based comparison table for other class	0.6354
LUTR910106	Structure-based comparison table for inside beta class	0.6363
LUTR910105	Structure-based comparison table for outside beta class	0.6362
LUTR910104	Structure-based comparison table for inside alpha class	0.6363
LUTR910103	Structure-based comparison table for outside alpha class	0.6465
LUTR910102	Structure-based comparison table for inside other class	0.6455
LUTR910101	Structure-based comparison table for outside other class	0.6450
LEVJ860101	The secondary structure similarity matrix	0.6450
KOLA920101	Conformational similarity weight matrix	0.6362
JOND940101	The 250 PAM transmembrane protein exchange matrix	0.6362
JOND920103	The 250 PAM PET91 matrix	0.6352
JOHM930101	Structure-based amino acid scoring table	0.6361
HENS920103	BLOSUM80 substitution matrix	0.6358
HENS920102	BLOSUM62 substitution matrix	0.6360
HENS920101	BLOSUM45 substitution matrix	0.6351
GRAR740104	Chemical distance	0.6888
GONG920101	The mutation matrix for initially aligning	0.6362
GEOD900101	Hydrophobicity scoring matrix	0.6363
FITW660101	Mutation values for the interconversion of amino acid pairs	0.6703
FEND850101	Structure-Genetic matrix	0.6363
DAYM780301	Log odds matrix for 250 PAMs	0.6363
CSEM940101	Residue replace ability matrix	0.6353
BENS940104	Genetic code matrix	0.6355
BENS940103	Log-odds scoring matrix collected in 74-100 PAM	0.6365
BENS940102	Log-odds scoring matrix collected in 22-29 PAM	0.6362
BENS940101	Log-odds scoring matrix collected in 6.4-8.7 PAM	0.6362
ALTS910101	The PAM-120 matrix	0.6359
